# Supplementary material for: Hierarchical drift diffusion modeling uncovers multisensory benefit in numerosity discrimination tasks
Source: PeerJ. 2021 Oct 27;9:e12273. doi: 10.7717/peerj.12273 (PMC8556708; doi:10.7717/peerj.12273)
Supplement: Supplemental Information 1 — Each file contains the experiment parameters for an individual participant. The respMatF and respMatB variables contain the responses for visual and auditory trials, respectively, where “90” represents a response of “two” and “91” represents a response of “three”. The resptimeF and resptimeB variables contain the reaction time in seconds for visual and auditory trials, respectively. Finally, the trMatF and trMatB variables contain the stimuli for visual and auditory trials, respectively, where the first column represents the number of flashes and the second column represents the number of beeps. [file peerj-09-12273-s001.zip]

Archive with 16 entries (15 files):
- ExpData/
- ExpData/axa_BEEPFLASH_1_28_10_0.mat
- ExpData/axt_FLASHBEEP_1_22_10_46.mat
- ExpData/axv_BEEPFLASH_2_26_11_11.mat
- ExpData/cxp_BEEPFLASH_2_26_10_4.mat
- ExpData/fxi_FLASHBEEP_1_29_10_8.mat
- ExpData/jxc_BEEPFLASH_3_3_12_33.mat
- ExpData/jxg_FLASHBEEP_3_10_15_30.mat
- ExpData/lxs_BEEPFLASH_2_5_15_5.mat
- ExpData/lxs_FLASHBEEP_3_3_13_33.mat
- ExpData/mxc_FLASHBEEP_3_10_14_34.mat
- ExpData/nxk_FLASHBEEP_3_3_15_31.mat
- ExpData/sxp_BEEPFLASH_3_10_13_33.mat
- ExpData/sxy_FLASHBEEP_1_23_12_33.mat
- ExpData/xxc_BEEPFLASH_3_3_14_7.mat
- ExpData/zxg_FLASHBEEP_1_28_12_33.mat
